# Supplementary material for: Distinct Changes in Gut Microbiota Are Associated with Estradiol-Mediated Protection from Diet-Induced Obesity in Female Mice
Source: Metabolites. 2021 Jul 30;11(8):499. doi: 10.3390/metabo11080499 (PMC8398128; doi:10.3390/metabo11080499)
Supplement: Supplementary file 1 [file metabolites-11-00499-s001.zip]

Archive with 1 entries (1 files):
- metabolites-1276011-supplementary.pdf
